# Supplementary material for: Alterations in ALK/ROS1/NTRK/MET drive a group of infantile hemispheric gliomas
Source: Nat Commun. 2019 Sep 25;10:4343. doi: 10.1038/s41467-019-12187-5 (PMC6761184; doi:10.1038/s41467-019-12187-5)
Supplement: Supplementary file 3 — Source Data [file 41467_2019_12187_MOESM3_ESM.xlsx]

## Sheet: Figure1b-c, 4b-c, 5a,c
Figure 1b-c,4b-c,5a,5c: Source Molecular/Clinical Data
Molecular Inclusion	Clinical Inclusion	Group ID	Study ID	Age at diagnosis (months)	Gender Male = 0 Female = 1	Location 1=OPHG 2=Cerebellum 3=Hemispheric 4=Spine 5=Brainstem	Pathology 1=PA 2=PMA 3=PXA 4=LGG,NOS 5=GG, 6=DIG/DIA 7=DA 8=AA 9=GBM	Progression No= 0 Yes = 1	PFS (years)	Deceased No = 0 Yes = 1	OS (years)	Surgery No= 0, Biopsy = 1, PR = 2, GTR = 3	Chemo no = 0 yes = 1	Radiation no = 0 yes = 1	Known Molecular Alteration
1	1	G1	IG_001	2	0	3	7	1	0.366872	0	1.44285	2	1	0	CCDC88A-ALK
1	1	G3	IG_002	5.3822	1	1	2	1	2.26968	1	13.7057	2	1	0	V600E, CDKN2A del
1	1	G3	IG_003	7.58102	0	2	7	0	1.14442	0	1.14442	2	0	0	BRAF-KIAA1549
0	1	0	IG_004	4.59456	1	3	3	1	0.0903491	1	0.520192	2	1	0	Excluded
0	1	0	IG_005	6.00574	1	1	4	1	0.720055	1	1.11978	1	1	0	Excluded
0	1	0	IG_006	11.2895	1	1	1	1	0.982888	0	26.7433	1	1	1	Excluded
1	1	0	IG_007	9.71421	1	3	5	0	9.32786	0	10.36	2	0	0	None/Other
1	1	0	IG_008	10.9613	0	2	4	0	17.7139	0	24.8624	2	0	0	None/Other
0	1	0	IG_009	4.46328	1	1	1	1	2.69131	1	9.33881	2	1	0	Excluded
1	1	0	IG_010	10.8628	0	1	4	1	1.80151	1	4.71184	1	1	1	None/Other
0	1	0	IG_011	3.38028	1	2	1	0	8.32033	0	28.3532	3	0	0	Excluded
0	1	0	IG_012	7.64666	0	3	5	0	9.37166	0	11.0226	3	0	0	Excluded
0	1	0	IG_013	2.36292	0	1	1	0	0.0821355	0	23.2307	2	unknown	unknown	Excluded
1	1	G3	IG_014	6.53084	1	1	4	1	0.375086	0	6.46133	2	1	0	BRAF-KIAA1549
1	1	G1	IG_015	11.2238	1	3	5	0	3.95072	0	4.82957	3	0	0	PPP1CB-ALK
1	1	0	IG_016	3.08492	0	1	1	1	9.49487	0	29.7358	1	unknown	1	None/Other
1	1	G3	IG_017	9.1563	1	1	1	1	10.9295	0	28.5421	1	1	0	V600E
1	1	G3	IG_018	9.61575	1	1	4	1	1.86721	0	19.1458	2	1	0	V600E
1	1	G3	IG_019	4.92274	0	1	4	1	1.92471	0	24.4928	2	1	1	V600E
1	1	G3	IG_020	11.7489	0	2	1	0	5.93292	0	7.58111	3	0	0	BRAF-KIAA1549
1	1	G3	IG_021	8.72966	0	1	4	1	5.37946	1	14.5051	2	0	1	V600E
1	1	G3	IG_022	2.78955	1	1	4	1	0.115068	0	2.13005	1	1	0	V600E
1	1	G3	IG_023	10.8957	0	1	4	1	3.27447	0	18.642	1	1	1	BRAF-KIAA1549, CDKN2A Del
1	1	G2	IG_024	6.30111	0	3	1	1	8.48186	0	14.2231	1	0	0	FGFR1-TACC1
0	1	0	IG_025	7.08875	0	3	5	0	16.5749	0	23.2252	3	0	0	Excluded
1	1	G3	IG_026	9.32039	0	5	1	1	1.16632	0	11.5455	2	1	0	BRAF-KIAA1549
1	1	G3	IG_027	10.6333	0	1	Other	1	0.81588	1	1.92197	2	Unknown	0	BRAF-KIAA1549
1	1	G1	IG_028	1.46667	0	3	9	1	0	1	0.0109589	1	0	0	PPP1CB-ALK
0	1	0	IG_029	1.46667	0	3	9	0	11.37	0	11.3726	3	1	0	Excluded
1	1	G1	IG_030	1.63333	1	3	9	1	0	1	0.238356	2	0	0	CCDC88A-ALK
1	1	0	IG_032	3.33333	1	5	8			1	1.67671		1	0	None/Other
1	1	G1	IG_033	3.9	1	3	8			1	1.47945	2	1	0	GOPC-ROS1
0	1	0	IG_034	7.56667	0	1	8	1	15.9124	1	18.863	2	1	1	Excluded
0	1	0	IG_035	11.0667	1	5	9			1	9.24932		Unknown	Unknown	Excluded
0	1	0	IG_036	13.4333	0	3	9	1	0.413415	0	0.446575	2	1	0	Excluded
1	1	G1	IG_037	4.73333	1	3	8	1	1.00205	1	1.75068	2	1	1	ROS1-SART3 + CDKN2A
1	1	G1	IG_038	7	0	3	9	0	0.525667	0	0.526027	2	1	Unknown	CLIP2-MET
0	1	0	IG_039	3.46667	0	1	1	1	0.39726	1	1.31781	1	1	Unknown	Excluded
1	1	G3	IG_040	2.7	1	1	1	1	0.279452	1	0.347945	1	1	0	BRAF-KIAA1549
1	1	G3	IG_042	7.33333	1	1	1	1	1.01644	1	4.56986	0	1	0	V600E
1	1	0	IG_043	3	1	1	2	1	0.156164	1	2.2274	1	1	0	None/Other
1	1	G3	IG_044	11.5667	0	1	1	1	1.14247	0	7.49315	1	1	0	BRAF-KIAA1549
0	1	0	IG_045	7.7	0	1	1	1	2.09041	0	7.31233	1	1	0	Excluded
0	1	0	IG_046	6.33333	1	4	4	1	1.6411	0	5.62192	2	1	0	Excluded
1	1	G1	IG_047	0	0	3	4	1	0.408219	1	0.0164384	0	0	0	ETV6-NTRK3
0	1	0	IG_048	8.53333	1	1	4	0	2.46301	0	2.46301	1	1	0	Excluded
0	1	0	IG_049	8.66667	1	1	1	1	0.115068	0	2.54247	1	1	0	Excluded
1	1	G2	IG_050	11.1333	1	3	5	0	0.0684932	0	0.0684932	3	0	0	V600E
1	1	G2	IG_052	12	1	3	4	1	4.33402	0	9.15811	2	1	0	BRAF-KIAA1549
1	1	G3	IG_053	3	1	1	4	1	0.03	1	0.0301164	1	0	0	BRAF-KIAA1549
1	1	0	IG_054	1	1	3	6	1	0.262834	0	5.90281	3	1	0	None/Other
1	1	G2	IG_055	5	1	3	2	1	0.257358	0	2.0397	2	1	0	BRAF-KIAA1549
1	1	0	IG_056	11	1	2	9	0	1.41	0	1.41273	2	1	1	NACC2-NTRK2; CDKN2A
1	1	G1	IG_057	10	1	3	9	1	1.66735	0	8.21355	3	1	0	TPM3-NTRK1; CDKN2A
1	1	G1	IG_058	0	0	3	6 & 9	1	0	1	0	Unknown	0	0	ROS1
1	1	0	IG_059	0.75	1	3	9	0	0.03	1	0.0273785	1	0	0	None/Other
1	1	G1	IG_060	10	1	3	9	1	1.2293	1	1.90007	1	1	0	CAPRIN1-ROS1
1	1	0	IG_061	2.5	0	5	5	1	4.95277	1	7.1896	2	0	1	None/other
1	1	G3	IG_062	6.5	0	1	1	1	0.43	1	0.429843	2	0	0	V600E
1	1	G2	IG_063	11	0	3	6	0	14.2	0	14.1711	3	0	0	FGFR1-TKD
1	1	0	IG_064	11	1	1	1	1	0.711841	1	1.859	2	1	0	None/Other
1	1	G3	IG_065	12	0	1	1	1	7.43053	1	10.8528	2	1	1	BRAF-KIAA1549
1	1	0	IG_066	7	1	3	7	1	0	1	0	0	0	0	None/Other
1	1	G3	IG_068	3.96667	1	1	1	1	0	0	5.00548	1	1	0	BRAF-KIAA1549
1	1	G2	IG_070	12.3667	0	3	7	1	2.03696	0	11.8741	1	0	0	MYBL1
1	1	G1	IG_071	11.3	1	3	9	0	17.5852	0	17.5852	3	1	0	GOPC-ROS1
1	1	G2	IG_072	8.33333	0	3	1	1	0.396988	0	0.939083	3	1	0	V600E
1	1	G3	IG_074	11.1667	1	1	1	1	1.1718	0	6.59548	2	1	1	BRAF-KIAA1549
1	1	G1	IG_081	1.41273	0	3	9	0	1.50308	1	1.50308	2	1	0	ROS1 NOS
1	1	0	IG_084	1.83984	1	3	4	1	0.0848734	1	0.750171	Biopsy/GTR	1	0	None/Other
1	1	G1	IG_087	2.79261	0	3	9	1	2.16838	0	17.7221	3	1	0	ETV6-NTRK3
1	1	G3	IG_089	6.70226	0	1	1	1	2.58179	1	10.3299	2	1	0	BRAF-KIAA1549
1	1	G3	IG_092	9.98768	0	4	4	0	17.2512	0	20	2	1	0	FGFR1-TACC1
1	1	0	IG_093	11.0719	1	2	1	0	9.33333	0	9.41821	PR	1	0	None/Other
1	1	0	IG_098	9	0	3	9	1	1.11704	0	9.28953	3	1	1	None/Other
1	1	0	IG_100	9.96	0	3	6	lost to follow up				3			None/Other
1	1	G1	IG_101	3.96	1	3	6 & 9	1	0.413415	0	7.40041	3	1	0	ALK, NOS
1	1	G1	IG_102	3	1	3	6 & 9	1	0.6	0	3	3			PPP1CB-ALK
1	1	G1	IG_106	1	0	3	9	0	4	0	4	2	1	0	ETV6-NTRK3
1	1	G1	IG_107	1	1	3	7	0	5	0	5	2	0	0	GIGYF2-ALK
1	1	G2	IG_108	8	0	3	5	0	6	0	6	3	0	0	V600E
1	1	G2	IG_109	10	0	3	6	0	4	0	4	3	0	0	FGFR1-TKD
1	1	0	IG_110	2	0	3	9	1	0	1	0	1	0	0	None/Other
1	1	0	IG_111	4	1	3	6	0	1	0	1	3	0	0	None/Other
1	1	0	IG_112	11	1	3	6	0	2.58453	0	2.62012	3	0	0	None/Other
1	1	G1	IG_114	0	1	3	9	0	1.8	0	1.8	3	1	0	ETV6-NTRK3
1	1	G1	IG_115	2	0	3	9	0	6.6	0	6.6	3	1	0	NOS1AP-NTRK1
1	1	0	IG_117	2.03279	0	3	6			0	11.165	2	1		None/Other
1	1	G2	IG_119	5.70492	0	3	6	1	0.235455	0	0.867899	2	0	0	FGFR1-TACC1
1	1	G1	IG_120	5.70492	1	3	4	0	7.16	0	7.16222	3	0	0	ALK, NOS
1	1	0	IG_121	6.81967	1	3	6			0	11.2279	3	0	0	None/Other
1	1	G2	IG_122	6.78689	1	3	5			0	11.0691	3	0	0	V600E
1	1	G2	IG_123	7.44262	0	3	5	Lost to follow uo				Unknown			V600E
1	1	G3	IG_128		1	1	1	Lost to follow uo							BRAF-KIAA1549
1	1	G3	IG_133	6	0	1	2	0	6.79452	0	6.79452	2	0	0	BRAF-KIAA1549
1	1	G3	IG_134	4	0	1	1	1	0.153425	1	0.339726	2	1	0	V600E
1	1	G3	IG_135	2	1	1	1	0	1.16164	0	1.16164	2	0	0	V600E
0	1	0	IG_136	10	1	1	1	1	2.33151	1	7.41096	1	1	1	Excluded
1	1	0	IG_137	11	1	5	4	1	0.0410959	1	0.0410959	1	0	0	None/Other
1	1	G3	IG_138	13	1	4	7	1	3.40548	0	6.40274	2	1	1	BRAF-KIAA1549
1	1	0	IG_139	11	0	1	1	1	0.920548	0	8.04932	2	1	0	None/Other
1	1	G2	IG_140	12	1	3	5	1	1.20822	0	1.24384	2	0	0	V600E
1	1	G2	IG_142	5	0	3	5	1	1.08493	0	15.9562	3	0	0	V600E
1	1	G3	IG_143	5	1	1	1	1	0.15	0	1	1	1	0	BRAF-KIAA1549
1	1	G3	IG_144	5	0	1	1	1	4.4137	0	7.69589	2	1	0	V600E, CDKN2A del
1	1	0	IG_145	10	0	1	1	0	2.70685	0	2.70685	2	1	0	None/Other
1	1	G3	IG_146	4	0	1	1	1	0.345205	0	3.18082	1	1	0	V600E
1	1	0	IG_147	7	0	1	1	0	12.6219	0	12.6219	2	1	0	None/Other
1	1	0	IG_148	0	0	3	4	1	0	1	0	2	0	0	None/Other
1	1	G3	IG_149	6	0	1	1	1	12.1562	0	15.2137	2	1	1	BRAF-KIAA1549
1	1	G3	IG_150	10	0	4	1	1	0.810959	0	8.21644	3	0	0	BRAF-KIAA1549
1	1	G1	IG_151	1.4	0	3	9	1	0.131507	0	0.391781	1	0	0	GOPC-ROS1
1	1	0	IG_152	12.35	1	3	5	0	4.44658	0	4.44658	2	0	0	None/Other
1	1	0	IG_153	8.44	0	3	5	0	5.45753	0	5.45753	3	0	0	None/Other
0	1	0	IG_154	12	1	2	7	0	13.6164	0	13.6164	3	1	0	Excluded
1	1	G3	IG_155	10.05	1	1	2	1	0.183562	0	10.8767	2	1	1	BRAF-KIAA1549
1	1	G1	IG_156	0.16	0	3	9	1	0.347945	0	9.26849	2	1	0	CCDC88A-ALK
1	1	G2	IG_158	11.76	0	3	2	1	0.293151	0	3.21096	3	1	0	BRAF-KIAA1549
1	1	G3	IG_159	14	1	2	1	1	6.73699	0	6.73699	3	0	0	BRAF-KIAA1549
1	1	G2	IG_160	14.62	1	3	4	0	2.09041	0	2.09041	3	0	0	PML-RAF1
0	1	0	IG_161	9.66	0	3	6	0	5.09041	0	5.09041	3	0	0	Excluded
1	1	0	IG_162	4.34	1	3	6	0	0.887671	0	0.887671	3	0	0	None/Other
1	1	G2	IG_163	6	0	3	6	1	0.0657084	1	0.169747	1	0	0	V600E
0	1	0	IG_164	4	1	1	4	1	2.55342	1	4.06301	1	1	0	Excluded
0	1	0	IG_165	9	0	1	1	1	3.23014	0	4.04658	2	1	0	Excluded
0	1	0	IG_166	6	0	1	4	0	3.50411	0	3.50411	1	0	0	Excluded
1	1	G1	IG_167	3	1	3	9	0	0.320548	1	0.320548	2	0	0	CAPRIN1-NTRK2
0	1	0	IG_169	7	0	1	2	0	1.13151	0	1.13151	2	1	0	Excluded
1	1	G1	IG_170	0	0	3	8	1	0.169863	1	0.169863	1	1	0	PRKAR2A-ALK
1	1	G1	IG_171	0	1	3	9	0	0.788501	0	0.788501	1	1	0	CLIP2-MET
1	1	G3	IG_172	0.5	0	1	1	1	0.3	0	3	1	1	0	BRAF-KIAA1549
1	1	G1	IG_173	5	1	3	9	0	8.55305	0	8.55305	3	1	0	PPP1CB-ALK
1	1	0	IG_175	4	1	4	2	0	3.40589	0	3.40589	1	1	0	None/Other
1	1	G3	IG_177	9	0	1	2	1	0.418891	1	0.887064	1	1	0	BRAF-KIAA1549
1	1	G3	IG_178	13	0	5	7	1	0.358658	1	1.45654	1	0	0	BRAF-KIAA1549
1	1	0	IG_179	9	1	3	6	0	3.32101	0	3.32101	3	0	0	None/Other
1	1	G1	IG_180	5	0	3	6	0	5.83436	0	5.83436	3	0	0	ALK, NOS
1	1	G1	IG_182	12	0	3	8	0	10.1328	0	10.1328	3	1	0	ROS1, NOS
1	1	G3	IG_184	5	1	1	2	1	0.125941	0	0.536619	2	1	0	BRAF-KIAA1549
1	1	0	IG_185	8	0	3	8	1	1	0	22	2	1	1	None/Other
1	1	G3	IG_186	8	1	1	1	1	2.95688	0	4.44627	1	1	0	V600E
1	1	0	IG_187	4	0	3	6	0		0	3	3	0	0	None/Other

## Sheet: Figure 3a
Figure 3a. iNHA EV and CCDC88A-ALK Proliferation Values
		Media	EV	CCDC		EV-Media	CCDC-Media
	Run 1	1481.64	6683.15	9330.97		5188.15	7835.97
		1482.59	5946.52	7218.83		4451.52	5723.83
		1485.9	5378.48	8323.22		3883.48	6828.22
	Run 2	1539.46	5753.17	10094.5		4258.17	8599.49
		1496.28	5301.75	8379.57		3806.75	6884.57
		1410.07	5454.53	6383.79		3959.53	4888.79
	Run 3	1569.37	6656.51	7300.07		5161.51	5805.07
		1479.82	7424.05	9761.19		5929.05	8266.19
		1679.33	6776.46	9480.96		5281.46	7985.96
	Run 4	1469.5	7193.46	7395.1		5698.46	5900.1
		1420	5964.81	6016.49		4469.81	4521.49
		1426.34	5768.9	5626		4273.9	4131

## Sheet: Figure 3b
Figure 3b.
		Dilution	Secondary	Exposure Time		Lane 1	Lane 2	Lane 3	Lane 4	Lane 5	Lane 6	Lane 7
	β-tubulin	1:10000	Mouse	10s		NTC	WT Control	EV Control	CCDC88A	CCDC88A	CCDC88A	EV Control
	p-ERK 42/44	1:1000	Rabbit	5min
	Total ERK	1:5000	Rabbit	5min

## Sheet: Figure 3d
Figure 3d.
Cage #	Mouse#	Age at injection (weeks)	Cells	# cells	Time of follow-up (days)	Cause of death BT (yes = 1)
C7823607	1	7.6	iNHA_mcherry	200000	120	0
	2	7.6	iNHA_mcherry	200000	120	0
	3	7.6	iNHA_mcherry	200000	120	0
	10	7.6	iNHA_mcherry	200000	120	0
	20	7.6	iNHA_mcherry	200000	120	0
C7710762	1	8.2	iNHA_mcherry	200000	120	0
	2	8.2	iNHA_mcherry	200000	120	0
	3	8.2	iNHA_mcherry	200000	120	0
	10	8.2	iNHA_mcherry	200000	120	0
	20	8.2	iNHA_mcherry	200000	120	0
C7823611	1	9.5	iNHA_PPP1CB-ALK	200000	46	1
	2	9.5	iNHA_PPP1CB-ALK	200000	74	1
	3	9.5	iNHA_PPP1CB-ALK	200000	71	1
	10	9.5	iNHA_PPP1CB-ALK	200000	70	1
	20	9.5	iNHA_PPP1CB-ALK	200000	76	1
C7710736	1	7.7	iNHA_PPP1CB-ALK	200000	113	1
	2	7.7	iNHA_PPP1CB-ALK	200000	68	1
	3	7.7	iNHA_PPP1CB-ALK	200000	93	1
	10	7.7	iNHA_PPP1CB-ALK	200000	70	1
	20	7.7	iNHA_PPP1CB-ALK	200000	65	1
C7710743	1	13.7	iNHA_CCDC88A-ALK	200000	21	1
	2	13.7	iNHA_CCDC88A-ALK	200000	25	1
	3	13.7	iNHA_CCDC88A-ALK	200000	21	1
	10	13.7	iNHA_CCDC88A-ALK	200000	24	1
	20	13.7	iNHA_CCDC88A-ALK	200000	24	1
C7823624	1	7.1	iNHA_CCDC88A-ALK	200000	24	1
	2	7.1	iNHA_CCDC88A-ALK	200000	21	1
	3	7.1	iNHA_CCDC88A-ALK	200000	26	1
	10	7.1	iNHA_CCDC88A-ALK	200000	26	1
	20	7.1	iNHA_CCDC88A-ALK	200000	26	1

## Sheet: Supplementary Figure 3a
Supplementary Figure 3a
Primer sequences included in the supplemental methods
							Lane 1	Lane 2	Lane 3	Lane 4	Lane 5	Lane 6
							1kb Ladder	NTC	WT Control	iNHA mCherry EV	iNHA CCDC88A-ALK	iNHA PPP1CB-ALK
Gel is divided into 4 quandrants
Primers Used:
Top Left: RPPH
Top Right: mCherry
Bottom Left: PPP1CB Alk
Bottom Right: CCDC88A-ALK

## Sheet: Supplementary Figure 3c
Supplementary Figure 3c
		Dilution	Secondary	Exposure Time		Lane 1	Lane 2	Lane 3	Lane 4	Lane 5
	β-tubulin	1:10000	Mouse	10s		WT Control	In vitro CCDC88A-ALK	In vivo CCDC88A-ALK M1	In vivo CCDC88A-ALK M2	In vivo CCDC88A-ALK M3
	ALK	1:5000	Rabbit	5min
